# Supplementary material for: Food subsidy programs and the health and nutritional status of disadvantaged families in high income countries: a systematic review
Source: BMC Public Health. 2012 Dec 21;12:1099. doi: 10.1186/1471-2458-12-1099 (PMC3559269; doi:10.1186/1471-2458-12-1099)
Supplement: Additional file 1: Table 3 — Summary of risk of bias assessment on each relevant item for included studies. Table 6 Summary of risk of bias assessment on each relevant item for included studies1. [file 1471-2458-12-1099-S1.xlsx]

## Sheet: Sheet1
Table 3. Summary of risk of bias assessment on each relevant item for included studies
	Study design	Random sequence allocation	Allocation concealment	Blinding of participants and personnel	Blinding of outcome assessment	Incomplete outcomes assessment	Selective reporting of outcomes	Baseline measurement similar	Criteria for using second site as control	Protection against contamination,	Reliable primary outcome measures	Comparability of cases & controls/cohorts on the basis of design or analysis.	Intervention independent of other changes	Appropriate data analysis	Rationale for number of points pre- and post-intervention,	Nature of intervention effect specified,	Intervention unlikely to affect data collection
Metcoff 1985	RCT	?	?	-	-	+	?
Burr 2007	RCT	+	+	-	?	?	?
Kennedy 2009	RCT	?	?	-	-	+	?
Ni Mhurchu 2010	RCT	+	+	+	+	+	+
Bailey 1983	CBA				-	-		-	-	+	+	+
Caan 1987	CBA				?	-		-	+	+	+	+
Rush 1988c,g	CBA				-	-		+	-	?	?	+
Rush 1988d	CBA				?	-		-	-	-	-	+
Gunnell 2000	CBA				+	+		+	?	+	?	+
Pehrsson 2001	CBA				+	+		+	-	+	+	+
Herman 2006/2008	CBA				?	-		+	+	+	?	+
Rush 1988a	ITS				+	+					+	+	?	+	+	+	+
Currie 2008	ITS				+	+					+	+	-	+	+	+	+
Hoynes 2009	ITS				+	+					+	?	?	+	+	+	+

## Sheet: Sheet2
Table 6. Summary of risk of bias assessment on each relevant item for included studies1
	RCT					CBA								ITS
	Metcoff 1985	Burr 2007	Kennedy 2009	Ni Mhurchu 2010		Bailey 1983	Caan 1987	Rush 1988c,g	Rush 1988d	Gunnell 2000	Pehrsson 2001	Herman 2006/2008		Rush 1988a	Currie 2008	Hoynes 2009
Random sequence allocation adequate (Selection bias)	?	+	?	+		N/A	N/A	N/A	N/A	N/A	N/A	N/A		N/A	N/A	N/A
Allocation concealment adequate (Selection bias)	?	+	?	+		N/A	N/A	N/A	N/A	N/A	N/A	N/A		N/A	N/A	N/A
Blinding of participants and personnel (Performance bias)	-	-	-	+		N/A	N/A	N/A	N/A	N/A	N/A	N/A		N/A	N/A	N/A
Blinding of outcome assessment (Detection bias)	-	?	-	+		-	?	-	?	+	+	?		+	+	+
Incomplete outcomes assessment (Attrition bias)	+	?	+	+		-	-	-	-	+	+	-		+	+	+
Selective reporting of outcomes (Reporting bias)	?	?	?	+		N/A	N/A	N/A	N/A	N/A	N/A	N/A		N/A	N/A	N/A
Baseline measurement similar	N/A	N/A	N/A	N/A		-	-	+	-	+	+	+		N/A	N/A	N/A
Study and control sites similar	N/A	N/A	N/A	N/A		-	+	-	-	?	-	+		N/A	N/A	N/A
Control contamination unlikely	N/A	N/A	N/A	N/A		+	+	?	-	+	+	+		N/A	N/A	N/A
Reliable primary outcome measures	N/A	N/A	N/A	N/A		+	+	?	-	?	+	?		+	+	+
Comparability of cases & controls/cohorts on the basis of design or analysis	N/A	N/A	N/A	N/A		+	+	+	+	+	+	+		+	+	?
Intervention independent of other changes	N/A	N/A	N/A	N/A		N/A	N/A	N/A	N/A	N/A	N/A	N/A		?	-	?
Appropriate data analysis	N/A	N/A	N/A	N/A		N/A	N/A	N/A	N/A	N/A	N/A	N/A		+	+	+
Rationale for number of points pre- and post-intervention	N/A	N/A	N/A	N/A		N/A	N/A	N/A	N/A	N/A	N/A	N/A		+	+	+
Nature of intervention effect specified	N/A	N/A	N/A	N/A		N/A	N/A	N/A	N/A	N/A	N/A	N/A		+	+	+
Intervention unlikely to affect data collection	N/A	N/A	N/A	N/A		N/A	N/A	N/A	N/A	N/A	N/A	N/A		+	+	+
1. KEY
Criteria met	+
Criteria unclear	?
Criteria not met	-
Criteria not applicable	N/A
